# Supplementary material for: Cultivar and Postharvest Storage Duration Influence Fruit Quality, Nutritional and Phytochemical Profiles of Soilless-Grown Cantaloupe and Honeydew Melons
Source: Plants (Basel). 2022 Aug 17;11(16):2136. doi: 10.3390/plants11162136 (PMC9413578; doi:10.3390/plants11162136)
Supplement: Supplementary file 1 [file plants-11-02136-s001.zip]

Archive with 1 entries (1 files):
- plants-1864464-supplementary.pdf
